# Supplementary material for: Zoonotic Mutation of Highly Pathogenic Avian Influenza H5N1 Virus Identified in the Brain of Multiple Wild Carnivore Species
Source: Pathogens. 2023 Jan 20;12(2):168. doi: 10.3390/pathogens12020168 (PMC9961074; doi:10.3390/pathogens12020168)
Supplement: Supplementary file 1 [file pathogens-12-00168-s001.zip]

Archive with 4 entries (4 files):
- Figure S1_ML-trees.pdf
- Table S1-Virology-overview.xlsx
- Table S2-Pathology-overview.xlsx
- Table S3_gisaid_acknowledge_table.xls
