# Supplementary material for: Zoonotic Mutation of Highly Pathogenic Avian Influenza H5N1 Virus Identified in the Brain of Multiple Wild Carnivore Species
Source: Pathogens. 2023 Jan 20;12(2):168. doi: 10.3390/pathogens12020168 (PMC9961074; doi:10.3390/pathogens12020168)
Supplement: Supplementary file 1 [file pathogens-12-00168-s001.zip › Table S1-Virology-overview.xlsx]

## Sheet: Table S1-Virology
Species	Casus	Date Found	Location	Sample	M-PCR	Typering	VI result	GISAID	Mutation 627K	Minority
Fox	1	2022-01-27	Leusden	Throat swab	30.75	NA	negative	NA	NA	NA
				Anal swab	32.09	NA	NA	NA	NA	NA
				Amnion horn and brain stem	28.6	NA	NA	NA	NA	NA
				Cerebrum and cerebellum	26.35	HP H5N1	negative	EPI_ISL_9616265	627K	Not present
	2	2022-01-31	Almere	Throat swab	28.36	HP H5N1	negative	NA	NA	NA
				Anal swab	30.28	NA	NA	NA	NA	NA
				Cerebrum and cerebellum	15.95	HPAI H5N1	NA	EPI_ISL_9616271	627K	E: 5.3%
	3	2022-01-31	Houten	Throat swab	28.88	HP H5N1	NA	NA	NA	NA
				Anal swab	26.22	NA	NA	NA	NA	NA
				Cerebrum and cerebellum	17.64	HPAI H5N1	NA	EPI_ISL_9616272	627K	Not present
	4	2022-02-08	Heelsum	Throat swab	24.38	HP H5N1	NA	NA	NA	NA
				Anal swab	29.5	HP H5N1	NA	NA	NA	NA
				Amnion horn and brain stem	18.21	HP H5N1	NA	NA	NA	NA
				Cerebrum and cerebellum	16.22	HP H5N1	H5	EPI_ISL_10220428	627K	Not present
	5	2022-02-11	Oosterbeek	Throat swab	24.79	HP H5N1	NA	NA	NA	NA
				Anal swab	34.26	HP H5N1	NA	NA	NA	NA
				Cerebrum and cerebellum	18.66	HP H5N1	NA	EPI_ISL_10255581	627E	Not present
	6	2022-02-11	Bergen	Throat swab	39.21	NA	NA	NA	NA	NA
				Anal swab	no ct	NA	NA	NA	NA	NA
				Cerebrum and cerebellum	20.01	HP H5N1	NA	EPI_ISL_10255587	627K	Not present
Polecat	7	2022-01-08	Dirksland	Throat swab	no ct	NA	NA	NA	NA	NA
				Anal swab	no ct	NA	NA	NA	NA	NA
				Amnion horn and brain stem	24.93	HP H5N1	H5	EPI_ISL_8799320	627E	Not present
				Cerebrum and cerebellum	23.22	HP H5N1	NA	NA	NA	NA
	8	2022-01-24	Klarenbeek	Throat swab	22.62	HP H5N1	H5	EPI_ISL_9616266	627K	Not present
				Anal swab	33.66	NA	NA	NA	NA	NA
	9	2022-02-09	Eefde	Throat swab	17.98	HP H5N1	NA	NA	NA	NA
				Anal swab	28.31	HP H5N1	NA	NA	NA	NA
				Amnion horn and brain stem	19.56	HP H5N1	NA	NA	NA	NA
				Cerebrum and cerebellum	16.94	HP H5N1	H5	EPI_ISL_10220429	627K	Not present
Otter	10	2022-01-17	Lelystad	Throat swab	34.61	NA	NA	NA	NA	NA
				Anal swab	33.83	NA	NA	NA	NA	NA
				Amnion horn and brain stem	21.76	HP H5N1	H5	EPI_ISL_9111104	627K	Not present
				Cerebrum and cerebellum	18.54	HP H5N1	NA	NA	NA	NA
Badger	11	2022-02-13	Steeg	Throat swab	no ct	NA	NA	NA	NA	NA
				Anal swab	no ct	NA	NA	NA	NA	NA
				Cerebrum and cerebellum	28.83	HP H5N1	negative	EPI_ISL_10220432	627E	Not present
				Amnion horn and brain stem	26.39	HP H5N1	negative	NA	NA	NA
Real-time RT-PCR was used for subtyping; NA: not analyzed;
PB2-627 consensus and minorities for the avian (E) and mammalian (K) variants were called using Illumina sequencing
minority < 1%; c The HA cleavage site sequence was determined by Sanger sequencing
