# Supplementary material for: Zoonotic Mutation of Highly Pathogenic Avian Influenza H5N1 Virus Identified in the Brain of Multiple Wild Carnivore Species
Source: Pathogens. 2023 Jan 20;12(2):168. doi: 10.3390/pathogens12020168 (PMC9961074; doi:10.3390/pathogens12020168)
Supplement: Supplementary file 1 [file pathogens-12-00168-s001.zip › Table S2-Pathology-overview.xlsx]

## Sheet: Table S2-overview pathology
case	species	sex	age group	neurologic signs	body condition	macroscopic changes necropsy	Immunohistochemistry (IHC)			Immunohistochemistry (IHC), influenza A protein expression				HE-histopathology		HE-histopathology				HE-histopathology
							brain			respiratory		GIT	Other	respiratory		respiratory	brain			gastro-intestinal tract (GIT)			other			other
							cerebrum	cerebellum	bulbus olfactorius	Conchae	Trachea-lung			conchae	trachea	lung	cerebrum	cerebellum	bulbus olfactorius	stomach	jejunum	colon	thyroid gland	heart	spleen	liver	pancreas	kidney
1	Fox	M	adult	Y	good	poorly collapsed lungs, trauma thorax and head. Stomach and GIT filled	negative	negative	negative	negative	negative	negative	negative: liver, lung, heart, spleen, thyroid	nsc	nsc	severe granulomatous pneumonia with many cross sections of nematodes	moderate non-suppurative encephalitis with gliosis with glia nodules and cuffing, no clear meningitis	moderate non-suppurative encephalitis with gliosis with glia nodules and cuffing, no clear meningitis	gliosis	np	increase lymphocytes, eosinophils	increase lymphocytes, eosinophils	nsc	lymfoplasmacellular myocarditis mild	many macrophages with hemosiderin	centrolobular degeneration hepatocytes	np	np
2	Fox	F	young adult	death	poor	poorly collapsed lungs and swollen liver and purulent otitis externa	positive	positive	na	na	a few cells in lung	negative	negative: heart, spleen, kidney, and pancreas	np	np	consolidated with extensive infammation (neutrophils and mononuclear cells) and large amount of cross sections nematodes (angiostrongulus vasorum)	focal malacia with hemorrhages and perivascular cuffing	gliosis with perivascular cuffing	np	nsc, autolysis	np	np	nsc	multifocal degeneration of cardiomyocytes	nsc	autolysis and periportal fibrosis	np	interstial nephritis, mild lymphoplasmacytic
3	Fox	M	adult	death	moderate	icterus, lungs poorly collapsed with increased consistency, liver: swollen and marbeled aspect and multifocal white small foci in kidneys	positive/ meningen	positive/ meningen	na	na	negative	negative	negative: heart, spleen, kidney, and pancreas	np	np	interstitial pneumonia with mononuclear and neutrophilic infiltrates, no parasites	encephalitis with neutrophils and macrophages	encephalitis with neutrophils and macrophages	np	nsc, autolysis	np	np	nsc	np	nsc	multifocal acute necrosis	nsc	mutlifocal chronic interstitial nephritis
4	Fox	nd	nd	death	nd	nd	positive	na	na	negative	negative	negative	negative: liver, lung, heart, spleen	nematodes, autolysis	sloughed epithelial layer, autolysis	edema, autolysis, many foamy macrophages granulomatous and interstitial pneumonia, with parasites	severe meningo-encephalitis with extensive gliosis perivascular cuffing, hemorrhages, neurnonal degeneration and necrosis	np	np	nsc	nsc, autolysis	nsc, autolysis	np	lymfoplasmacellular myocarditis mild	autolysis, nsc	severe autolysis	np	np
5	Fox	nd	adult	death	good	no clear macroscopic changes	positive/ meningen	positive/ meningen	na	na	na	na	na	np	np	np	small hemorrhages and multifocal mononuclear infiltrates	hyperaemia meninges with focal hemorrhage	np	np	np	np	np	np	np	np	np	np
6	Fox	F	adult	Y	nd	no clear macroscopic changes	positive	negative	na	na	na	na	na	np	np	np	np	extensive perivascular cuffing, mainly mononuclear and gliosis	np	np	np	np	np	np	np	np	np	np
7	Polecat	M	young adult	Y	moderate to poor	frozen carcass, no clear macroscopic findings, empty stomach	negative	na	negative	negative	negative	negative	negative: liver, lung, heart, spleen, kidney	nsc, cross section of one parasite. Only mild rhinitis	mild lymphoplasmacellular tracheitis	edema, autolysis, no clear signs for inflammation	moderate to severe non-suppurative meningo-encephalitis with perivascular cuffing	np	gliosis	nsc	nsc	nsc	np	nsc	nsc	vacuolisation, dissection, check needed	nsc	nsc
8	Polecat	nd	adult	unclear	normal	poorly collaped and diffuse red lung, yellow liver, lipidosis?	negative	negative	negative	positive	negative	negative	negative: liver, lung, heart, spleen	mild purulent rhinitis with parasitis	autolysis	mild granulomatous pneumonia with moderate amount of nematodes	gliosis, no clear perivascular cuffing or meningitis	gliosis, no clear perivascular cuffing or meningitis	nsc	nsc, autolysis	nsc, autolysis	nsc, autolysis	np	nsc	nsc	diffuse severe lipidosis	np	np
9	Polecat	M	adult	death	good	poorly collapsed lungs with a marbeled aspect, empty GIT	negative	negative	na	na	positive in lung/ few cells	negative	negative: liver, lung, heart, and spleen	np	nsc	severe subacute bronchointerstitial pneumonia with many parasites (nematodes)	moderate to severe gliosis, no clear perivascular cuffing or meningitis	gliosis	np	nsc	nsc	nsc	np	nsc	nsc, many megakaryocytes	multifocal acute mild hepatocellular necrosis	nsc, autolysis	nsc, glomeruli difficult to evaluate due to autolysis
10	Otter	M	adult	Y	normal	poorly collapsed lungs with marbeled aspect, liver enlarged (rounded edges), empty GIT	positive	negative	negative	negative	negative	negative	positive: pancreas, negative: liver, lung, heart, spleen, kidney,adrenal gland	nsc	nsc	mild pyogranulomatous pneumonia with acute hemorrhages and edema with one nematode in evaluated section.	severe non-suppurative meningo-encephalitis with perivascular cuffing and necrosis	mild to moderate non-suppurative meningo-encehphalitis	severe changes extending to to cranial part of cerebrum. Bulbus not clearly identified.	nsc	nsc	nsc	np	nsc	many megacaryocytes, further nsc	nsc	mild lymphoplasmacytic pancreatitis	nsc
11	Badger	F	adult	Y	normal	poorly collapes lungs with multifocal hemorrhages and thickening of pleura	negative	negative	negative	negative	negative	negative	negative: liver, lung, heart, spleen	nsc	nsc	Moderate granulomatou pneumonia (pneumoconiosis/anthracosis) with many foamy macrophages and nematodes	extensive non-supperative menigo-encephalitis with perivascular cuffing, malacia and hemorrhages	no clear changes	gliosis and mild cuffing	nsc	nsc	nsc	np	lymfoplasmacellular myocarditis mild	many macrophages with hemosiderin	nsc	nsc	np
		na	not analyzed
		nd	not determined
		y	yes
		GIT	gastro-intestinal tract (stomach, colon and jejunum)
		nsc	no significant changes
		np	not present
		M	male
		F	Female
		HE	hematoxylin and eosin stain
