# Supplementary material for: Zoonotic Mutation of Highly Pathogenic Avian Influenza H5N1 Virus Identified in the Brain of Multiple Wild Carnivore Species
Source: Pathogens. 2023 Jan 20;12(2):168. doi: 10.3390/pathogens12020168 (PMC9961074; doi:10.3390/pathogens12020168)
Supplement: Supplementary file 1 [file pathogens-12-00168-s001.zip › Table S3_gisaid_acknowledge_table.xls]

## Sheet: Acknowledge Table
We gratefully acknowledge the authors, originating and submitting laboratories of the sequences from GISAID’s EpiFlu™ Database on which this research is based. The list is detailed below.
All submitters of data may be contacted directly via www.gisaid.org
Isolate-ID	Country	Collection date	Isolate name	Originating Lab	Submitting Lab	Authors
EPI_ISL_7753309	Germany	2021-Oct-20	A/lesser white-fronted goose/Germany-MV/AI05973/2021	Landesamt für Landwirtschaft, Lebensmittelsicherheit und Fischerei (LALLF)	Friedrich-Loeffler-Institut
EPI_ISL_7267248	Netherlands	2021-Nov-14	A/goose/Netherlands/21038940-002/2021	Wageningen Bioveterinary Research	Wageningen Bioveterinary Research	Beerens, Nancy; Harders, Frank; Pritz-Verschuren, Sylvia; Roose, Marit; Venema, Sandra; Germeraad, Evelien; Engelsma, Marc; Heutink, Rene
EPI_ISL_7267243	Netherlands	2021-Nov-09	A/greylag goose/Netherlands/21038570-002/2021	Wageningen Bioveterinary Research	Wageningen Bioveterinary Research	Beerens, Nancy; Harders, Frank; Pritz-Verschuren, Sylvia; Roose, Marit; Venema, Sandra; Germeraad, Evelien; Engelsma, Marc; Heutink, Rene
EPI_ISL_14390100	Belgium	2022-Jan-21	A/Larus_canus/Belgium/1668_0019/2022	Sciensano - Animal Infectious Diseases	Sciensano, Department of Animal Infectious Diseases	Van Borm, Steven; Vandenbussche, Frank; Roupie, Virginie; Lambrecht, Benedicte; Steensels, Mieke
EPI_ISL_9690841	Netherlands	2022-Jan-03	A/great black-backed gull/Netherlands/22000090-002/2022	Wageningen Bioveterinary Research	Wageningen Bioveterinary Research	Beerens, Nancy; Harders, Frank; Pritz-Verschuren, Sylvia; Roose, Marit; Venema, Sandra; Germeraad, Evelien; Engelsma, Marc; Heutink, Rene
EPI_ISL_7952125	Netherlands	2021-Nov-25	A/mute swan/Netherlands/21039824-002/2021	Wageningen Bioveterinary Research	Wageningen Bioveterinary Research	Beerens, Nancy; Harders, Frank; Pritz-Verschuren, Sylvia; Roose, Marit; Venema, Sandra; Germeraad, Evelien; Engelsma, Marc; Heutink, Rene
EPI_ISL_6761019	Netherlands	2021-Nov-14	A/mute swan/Netherlands/21038706-002/2021	Wageningen Bioveterinary Research	Wageningen Bioveterinary Research	Beerens, Nancy; Harders, Frank; Pritz-Verschuren, Sylvia; Roose, Marit; Germeraad, Evelien; Engelsma, Marc; Heutink, Rene
EPI_ISL_14393126	Netherlands	2022-Feb-15	A/Fox/Netherlands/EMC6/2022	Erasmus Medical Center	Erasmus Medical Center
EPI_ISL_14393097	Netherlands	2022-Apr-02	A/Fox/Netherlands/EMC4/2022	Erasmus Medical Center	Erasmus Medical Center
EPI_ISL_13201074	Netherlands	2022-Mar-05	A/European polecat/Netherlands/1/2022	Erasmus Medical Center	Erasmus Medical Center
EPI_ISL_11259283	Ireland	2022-Feb-14	A/fox/Ireland/3866_22VIR2064-1/2022	Central Veterinary Research Laboratory	Istituto Zooprofilattico Sperimentale delle Venezie	Byrne, C.; Garcia, K.; Cuartero, L.G.; Barbierato, G.; Zecchin, B.; Fusaro, A.; Schivo, A.; Salviato, A.; Palumbo, E.; Giussani, E.; Monne, I.; Terregino, C.
EPI_ISL_14494796	Belgium	2022-Jun-16	A/Vulpes_vulpes/Belgium/9031_0008/2022	Sciensano - Animal Infectious Diseases	Sciensano, Department of Animal Infectious Diseases	Van Borm, Steven; Mathijs, Elisabeth; Roupie, Virginie; Vervaeke, Muriel; Lambrecht, Benedicte; Steensels, Mieke
EPI_ISL_14493899	Belgium	2022-Apr-16	A/Vulpes_vulpes/Belgium/8660_0016/2022	Sciensano - Animal Infectious Diseases	Sciensano, Department of Animal Infectious Diseases	Van Borm, Steven; Mathijs, Elisabeth; Roupie, Virginie; Vervaeke, Muriel; Lambrecht, Benedicte; Steensels, Mieke
EPI_ISL_12066188	Netherlands	2022-Jan-26	A/Fox/Netherlands/EMC1/2022	Erasmus Medical Center	Erasmus Medical Center	R.A.M., Fouchier; S., Therwessen; O., Vuong; I., Chestakova; R., Sikkema; P., Lexmond; M., Pronk
EPI_ISL_7778880	Estonia	2021-Nov-08	A/Red_fox/Estonia/TA2126820_21VIR10433-13/2021	Estonian Veterinary and Food Laboratory	Istituto Zooprofilattico Sperimentale Delle Venezie	Nurmoja, I.; Vilem, A.; Juurik, T.; Zecchin, B.; Fusaro, A.; Schivo, A.; Salviato, A.; Palumbo, E.; Milani, A.; Giussani, E.; Pastori, A.; Monne, I.; Terregino, C.
EPI_ISL_2194218	Netherlands	2021-May-17	A/red fox/Netherlands/21028774-002/2021	Wageningen Bioveterinary Research	Wageningen Bioveterinary Research	Beerens, Nancy; Harders, Frank; Pritz-Verschuren, Sylvia; Roose, Marit; Germeraad, Evelien; Engelsma, Marc; Bossers, Alex; Heutink, Rene
EPI_ISL_14810369	Sweden	2022-Jun-29	A/porpoise /Sweden/SVA220712SZ0367/FB002184/O-2022	National Veterinary Institute, SVA	National Veterinary Institute
EPI_ISL_7753329	Germany	2021-Oct-20	A/white stork/Germany-MV/AI05979/2021	Landesamt für Landwirtschaft, Lebensmittelsicherheit und Fischerei (LALLF)	Friedrich-Loeffler-Institut
EPI_ISL_10943657	Sweden	2022-Jan-25	A/northern goshawk/Sweden/SVA220210SZ0305/FP000317/O-2022	National Veterinary Institute, SVA	National Veterinary Institute
EPI_ISL_13246657	Iceland	2022-Apr-14	A/chicken/Iceland/2022AI02565/2022	University of Iceland, Keldur	Friedrich-Loeffler-Institut
EPI_ISL_13246267	Iceland	2022-Apr-14	A/chicken/Iceland/2022AI02564/2022	University of Iceland, Keldur	Friedrich-Loeffler-Institut
EPI_ISL_13370918	United Kingdom	2022-Apr-04	A/domestic_duck/England/041295/2022	Animal and Plant Health Agency (APHA)	Animal and Plant Health Agency (APHA)
EPI_ISL_9029959	United Kingdom	2021-Nov-18	A/domestic_duck/England/058612/2021	Animal and Plant Health Agency (APHA)	Animal and Plant Health Agency (APHA)
EPI_ISL_7753272	Germany	2021-Oct-20	A/white-tailed eagle/Germany-MV/AI05975/2021	Landesamt für Landwirtschaft, Lebensmittelsicherheit und Fischerei (LALLF)	Friedrich-Loeffler-Institut
EPI_ISL_11798571	Denmark	2021-Oct-25	A/common_buzzard/Denmark/24271-1.02/2021-10-25	Statens Serumm Institute	Statens Serum Institute	Charlotte Hjulsager, Yuan Liang
EPI_ISL_2194014	Netherlands	2021-Apr-23	A/white-tailed eagle/Netherlands/21027616-001/2021	Wageningen Bioveterinary Research	Wageningen Bioveterinary Research	Beerens, Nancy; Harders, Frank; Pritz-Verschuren, Sylvia; Roose, Marit; Germeraad, Evelien; Engelsma, Marc; Bossers, Alex; Heutink, Rene
EPI_ISL_10576444	Belgium	2022-Jan-23	A/Anser_anser/Belgium/1809_0002/2022	Sciensano - Animal Infectious Diseases	Sciensano, Department of Animal Infectious Diseases	Van Borm, Steven; Roupie, Virginie; Lambrecht, Benedicte; Mathijs, Elisabeth; Steensels, Mieke
EPI_ISL_9304992	Netherlands	2021-Dec-31	A/barnacle goose/Netherlands/22000551-002/2022	Wageningen Bioveterinary Research	Wageningen Bioveterinary Research	Beerens, Nancy; Harders, Frank; Pritz-Verschuren, Sylvia; Roose, Marit; Venema, Sandra; Germeraad, Evelien; Engelsma, Marc; Heutink, Rene
EPI_ISL_9221411	Netherlands	2021-Dec-27	A/barnacle goose/Netherlands/21041450-001/2021	Wageningen Bioveterinary Research	Wageningen Bioveterinary Research	Beerens, Nancy; Harders, Frank; Pritz-Verschuren, Sylvia; Roose, Marit; Venema, Sandra; Germeraad, Evelien; Engelsma, Marc; Heutink, Rene
EPI_ISL_2227277	Netherlands	2021-May-13	A/barnacle goose/Netherlands/21028534-002/2021	Wageningen Bioveterinary Research	Wageningen Bioveterinary Research	Beerens, Nancy; Harders, Frank; Pritz-Verschuren, Sylvia; Roose, Marit; Germeraad, Evelien; Engelsma, Marc; Bossers, Alex; Heutink, Rene
EPI_ISL_2227276	Netherlands	2021-Apr-20	A/barnacle goose/Netherlands/21027357-002/2021	Wageningen Bioveterinary Research	Wageningen Bioveterinary Research	Beerens, Nancy; Harders, Frank; Pritz-Verschuren, Sylvia; Roose, Marit; Germeraad, Evelien; Engelsma, Marc; Bossers, Alex; Heutink, Rene
EPI_ISL_9160206	Belgium	2021-Nov-21	A/Anser_albifrons/Belgium/15465_0010/2021	Sciensano - Animal Infectious Diseases	Sciensano, Department of Animal Infectious Diseases	Van Borm, Steven; Roupie, Virginie; Lambrecht, Benedicte; Mathijs, Elisabeth; Steensels, Mieke
EPI_ISL_8338002	Sweden	2021-Dec-12	A/Turkey/Sweden/SVA211212SZ0001/FB301013-IP-2/M-2021	National Veterinary Institute, SVA	National Veterinary Institute	'Siamak, Zohari'
